# Supplementary material for: Physiological and molecular responses of a resistant and susceptible wheat cultivar to the fungal wheat pathogen Zymoseptoria tritici
Source: PLoS One. 2024 Oct 4;19(10):e0308116. doi: 10.1371/journal.pone.0308116 (PMC11452041; doi:10.1371/journal.pone.0308116)
Supplement: S4 Table — (XLSX) [file pone.0308116.s005.xlsx]

## Sheet: Sheet1
PlantCV outputs: levels of H2O2-DAB and Trypan blue (TB) staining in the leaves
DAB										TB
Cultivar	Days past inoculation		% of Pixels							Cultivar	Days past inoculation		% of Pixels
Shafir	2dpi	Rep1	15.23							Shafir	2dpi	Rep1	2.02
Shafir	2dpi	Rep2	18.8							Shafir	2dpi	Rep2	1.58
Shafir	2dpi	Rep3	11.81							Shafir	2dpi	Rep3	1.74
Shafir	4dpi	Rep1	37.23							Shafir	4dpi	Rep1	3.99
Shafir	4dpi	Rep2	40.32							Shafir	4dpi	Rep2	3.6
Shafir	4dpi	Rep3	34.5							Shafir	4dpi	Rep3	3.21
Shafir	8dpi	Rep1	68.92							Shafir	8dpi	Rep1	25.81
Shafir	8dpi	Rep2	74.09							Shafir	8dpi	Rep2	23.15
Shafir	8dpi	Rep3	63.51							Shafir	8dpi	Rep3	19.98
Shafir	12dpi	Rep1	16.65							Shafir	12dpi	Rep1	12.615
Shafir	12dpi	Rep2	18.15							Shafir	12dpi	Rep2	11.24
Shafir	12dpi	Rep3	19.56							Shafir	12dpi	Rep3	11.55
Shafir	16dpi	Rep1	13.85							Shafir	16dpi	Rep1	6.6
Shafir	16dpi	Rep2	11.86							Shafir	16dpi	Rep2	7.3
Shafir	16dpi	Rep3	12.69							Shafir	16dpi	Rep3	6.35
Shafir	21dpi	Rep1	1.49							Shafir	21dpi	Rep1	2.52
Shafir	21dpi	Rep2	2.5							Shafir	21dpi	Rep2	3.03
Shafir	21dpi	Rep3	2.04							Shafir	21dpi	Rep3	2.67
Taichung 29	2dpi	Rep1	9.32							Taichung 29	2dpi	Rep1	8.85
Taichung 29	2dpi	Rep2	7.6							Taichung 29	2dpi	Rep2	8.99
Taichung 29	2dpi	Rep3	6.21							Taichung 29	2dpi	Rep3	11.48
Taichung 29	4dpi	Rep1	19.01							Taichung 29	4dpi	Rep1	32.01
Taichung 29	4dpi	Rep2	22.22							Taichung 29	4dpi	Rep2	36.89
Taichung 29	4dpi	Rep3	26.48							Taichung 29	4dpi	Rep3	34.3
Taichung 29	8dpi	Rep1	50.36							Taichung 29	8dpi	Rep1	51.52
Taichung 29	8dpi	Rep2	57.66							Taichung 29	8dpi	Rep2	55.09
Taichung 29	8dpi	Rep3	47.71							Taichung 29	8dpi	Rep3	49.51
Taichung 29	12dpi	Rep1	81.57							Taichung 29	12dpi	Rep1	66.095
Taichung 29	12dpi	Rep2	72.22							Taichung 29	12dpi	Rep2	59.55
Taichung 29	12dpi	Rep3	66.11							Taichung 29	12dpi	Rep3	59.19
Taichung 29	16dpi	Rep1	97.75							Taichung 29	16dpi	Rep1	78.4
Taichung 29	16dpi	Rep2	100							Taichung 29	16dpi	Rep2	67.1
Taichung 29	16dpi	Rep3	88.76							Taichung 29	16dpi	Rep3	73.2
Taichung 29	21dpi	Rep1	99.98							Taichung 29	21dpi	Rep1	99.14
Taichung 29	21dpi	Rep2	100							Taichung 29	21dpi	Rep2	100
Taichung 29	21dpi	Rep3	89.64							Taichung 29	21dpi	Rep3	92.82
