# Supplementary material for: Physiological and molecular responses of a resistant and susceptible wheat cultivar to the fungal wheat pathogen Zymoseptoria tritici
Source: PLoS One. 2024 Oct 4;19(10):e0308116. doi: 10.1371/journal.pone.0308116 (PMC11452041; doi:10.1371/journal.pone.0308116)
Supplement: S5 Table — (XLS) [file pone.0308116.s006.xls]

## Sheet: PR5
S	Rep	Ge	T		Target Gene	btubullin	Relative expression	average	sted
1	1	1	1	shafir-323-PR5-2dpi	17.876	21.868	15.9115	16.2854	0.619093
2	1	1	2	shafir-323-PR5-2dpi	16.933	20.928	15.9446
3	1	1	3	shafir-323-PR5-2dpi	17.631	21.91	17
4	1	1	4	Taichuing-323-PR5-2dpi	18.479	21.009	5.77572	5.82036	0.0879248
5	1	1	5	Taichuing-323-PR5-2dpi	26	28.527	5.76372
6	1	1	6	Taichuing-323-PR5-2dpi	25.929	28.495	5.92165
7	1	2	1	shafir-323-PR5-4dpi	16.989	22.223	37.6349	38.5758	0.949348
8	1	2	2	shafir-323-PR5-4dpi	16.931	22.236	39.5334
9	1	2	3	shafir-323-PR5-4dpi	16.888	22.157	38.5591
10	1	2	4	Taichuing-323-PR5-4dpi	18.644	20.908	4.80321	4.00418	1.25032
11	1	2	5	Taichuing-323-PR5-4dpi	18.93	21.146	4.64603
12	1	2	6	Taichuing-323-PR5-4dpi	21.566	22.924	2.5633
13	2	1	1	shafir-323-PR5-8dpi	15.956	23.4432	179.42	178.003	1.32205
14	2	1	2	shafir-323-PR5-8dpi	15.962	23.436	177.786
15	2	1	3	shafir-323-PR5-8dpi	16	23.466	176.803
16	2	1	4	Taichuing-323-PR5-8dpi	16.266	21.965	51.9481	49.3552	2.40084
17	2	1	5	Taichuing-323-PR5-8dpi	16.924	22.536	48.908
18	2	1	6	Taichuing-323-PR5-8dpi	16.903	22.464	47.2093
19	2	2	1	shafir-323-PR5-12dpi	17.934	22.512	23.8845	25.0304	1.98476
20	2	2	2	shafir-323-PR5-12dpi	17.934	22.512	23.8845
21	2	2	3	shafir-323-PR5-12dpi	18.168	22.94	27.3222
22	2	2	4	Taichuing-323-PR5-12dpi	18.654	23.665	38	38.7136	1.23603
23	2	2	5	Taichuing-323-PR5-12dpi	19.936	25.331	38
24	2	2	6	Taichuing-323-PR5-12dpi	20	25.327	40.1409
25	3	1	1	shafir-323-PR5-16dpi	17.029	22.839	60	61.6224	2.00724
26	3	1	2	shafir-323-PR5-16dpi	17.929	23.926	63.8671
27	3	1	3	shafir-323-PR5-16dpi	17.932	23.935	61
28	3	1	4	Taichuing-323-PR5-16dpi	21.593	26.177	23.984	22.6177	2.54202
29	3	1	5	Taichuing-323-PR5-16dpi	21.629	25.928	19.6847
30	3	1	6	Taichuing-323-PR5-16dpi	21.632	26.228	24.1843
31	3	2	1	shafir-323-PR5-20dpi	18.433	24.924	89.9468	87.6489	2.05186
32	3	2	2	shafir-323-PR5-20dpi	18.42	24.97	86
33	3	2	3	shafir-323-PR5-20dpi	17.274	23.597	87
34	3	2	4	Taichuing-323-PR5-20dpi	22.605	29.047	86.9431	86.6477	0.561652
35	3	2	5	Taichuing-323-PR5-20dpi	21.932	28.513	86
36	3	2	6	Taichuing-323-PR5-20dpi	22.1	28.442	87

## Sheet: Per
S	Rep	Ge	T		Target Gene	btubullin	Relative expression	average	sted
1	1	1	1	shafir-323-Per-2dpi	18	21	9.9659	9.71302	0.223882
2	1	1	2	shafir-323-Per-2dpi	18	21	9.6331
3	1	1	3	shafir-323-Per-2dpi	18	21	9.54007
4	1	1	4	Taichung-323-Per-2dpi	20	22	1.55	1.30357	0.214319
5	1	1	5	Taichung-323-Per-2dpi	21	21	1.1607
6	1	1	6	Taichung-323-Per-2dpi	26	22	1.2
7	1	2	1	shafir-323-Per-4dpi	18	22	19.753	18.7672	1.23949
8	1	2	2	shafir-323-Per-4dpi	18	22	19.1729
9	1	2	3	shafir-323-Per-4dpi	18	22	17.3757
10	1	2	4	Taichung-323-Per-4dpi	21	22	1.84421	2.23043	0.742612
11	1	2	5	Taichung-323-Per-4dpi	20	22	3.08656
12	1	2	6	Taichung-323-Per-4dpi	22	23	1.76052
13	2	1	1	shafir-323-Per-8dpi	17	23	90.6981	89.011	4.48853
14	2	1	2	shafir-323-Per-8dpi	17	23	92.4115
15	2	1	3	shafir-323-Per-8dpi	18	24	83.9233
16	2	1	4	Taichung-323-Per-8dpi	20	22	4.92799	6.27457	2.2224
17	2	1	5	Taichung-323-Per-8dpi	20	22	5.05601
18	2	1	6	Taichung-323-Per-8dpi	19	23	8.83972
19	2	2	1	shafir-323-Per-12dpi	20	23	6.83054	7.29311	0.797097
20	2	2	2	shafir-323-Per-12dpi	20	23	6.83528
21	2	2	3	shafir-323-Per-12dpi	20	23	8.21352
22	2	2	4	Taichung-323-Per-12dpi	23	23	1.16473	1.24316	0.288398
23	2	2	5	Taichung-323-Per-12dpi	24	25	1.56266
24	2	2	6	Taichung-323-Per-12dpi	24	24	1.00208
25	3	1	1	shafir-323-Per-16dpi	21	24	6.51606	7.7321	1.05623
26	3	1	2	shafir-323-Per-16dpi	21	24	8.42105
27	3	1	3	shafir-323-Per-16dpi	21	24	8.25919
28	3	1	4	Taichung-323-Per-16dpi	24	25	2.26106	1.99619	0.236788
29	3	1	5	Taichung-323-Per-16dpi	25	26	1.92252
30	3	1	6	Taichung-323-Per-16dpi	26	27	1.805
31	3	2	1	shafir-323-Per-20dpi	23	26	13	13.0805	0.139458
32	3	2	2	shafir-323-Per-20dpi	21	25	13
33	3	2	3	shafir-323-Per-20dpi	20	24	13.2416
34	3	2	4	Taichung-323-Per-20dpi	34	35	1.61664	1.47366	0.239944
35	3	2	5	Taichung-323-Per-20dpi	34	34	1.6077
36	3	2	6	Taichung-323-Per-20dpi	35	35	1.19665

## Sheet: Chit
S	Rep	Ge	T		Target Gene	btubullin	Relative expression	average	sted
1	1	1	1	shafir-323-chitinase-2dpi	18.436	21.223	6.90193	6.89966	0.291516
2	1	1	2	shafir-323-chitinase-2dpi	18.528	21.374	7.19004
3	1	1	3	shafir-323-chitinase-2dpi	18.499	21.223	6.60702
4	1	1	4	Taichung-323-chitinase-2dpi	20.569	21.24	1.59218	1.72397	0.228276
5	1	1	5	Taichung-323-chitinase-2dpi	20.569	21.24	1.59218
6	1	1	6	Taichung-323-chitinase-2dpi	20.938	21.929	1.98756
7	1	2	1	shafir-323-chitinase-4dpi	18.881	22.847	15.6273	14.8411	1.18918
8	1	2	2	shafir-323-chitinase-4dpi	18.981	22.928	15.4229
9	1	2	3	shafir-323-chitinase-4dpi	18.933	22.685	13.473
10	1	2	4	Taichung-323-chitinase-4dpi	20.842	20.93	1.0629	1.63654	0.814353
11	1	2	5	Taichung-323-chitinase-4dpi	21.932	22.286	1.2781
12	1	2	6	Taichung-323-chitinase-4dpi	21.111	22.472	2.56863
13	2	1	1	shafir-323-chitinase-8dpi	16.93	23.928	127.823	124.729	6.46796
14	2	1	2	shafir-323-chitinase-8dpi	16.566	23.44	117.295
15	2	1	3	shafir-323-chitinase-8dpi	16.675	23.687	129.069
16	2	1	4	Taichung-323-chitinase-8dpi	19.952	22.964	8.06682	7.66185	1.20854
17	2	1	5	Taichung-323-chitinase-8dpi	18.821	21.928	8.61589
18	2	1	6	Taichung-323-chitinase-8dpi	18.931	21.587	6.30283
19	2	2	1	shafir-323-chitinase-12dpi	33.869	34.72	3	3.16482	0.76074
20	2	2	2	shafir-323-chitinase-12dpi	20.863	22.823	2.5
21	2	2	3	shafir-323-chitinase-12dpi	20.931	22.929	3.99446
22	2	2	4	Taichung-323-chitinase-12dpi	19.965	23.289	10.0144	11.6715	1.51969
23	2	2	5	Taichung-323-chitinase-12dpi	21.934	25.046	12
24	2	2	6	Taichung-323-chitinase-12dpi	19.947	23.931	13
25	3	1	1	shafir-323-chitinase-16dpi	17.353	22.908	37	37.6667	0.57735
26	3	1	2	shafir-323-chitinase-16dpi	18.926	23.923	38
27	3	1	3	shafir-323-chitinase-16dpi	18.931	23.928	38
28	3	1	4	Taichung-323-btu-16dpi	21.933	26.933	32	28.6667	2.88675
29	3	1	5	Taichung-323-btu-16dpi	22.464	26.78	27
30	3	1	6	Taichung-323-btu-16dpi	22.676	27.741	27
31	3	2	1	shafir-323-chitinase-20dpi	20.729	25.652	42	41.6839	1.55023
32	3	2	2	shafir-323-chitinase-20dpi	19.499	24.927	43.0518
33	3	2	3	shafir-323-chitinase-20dpi	17.931	23.602	40
34	3	2	4	Taichung-323-chitinase-20dpi	23.4	29.621	72	70	2
35	3	2	5	Taichung-323-chitinase-20dpi	22.682	28.929	68
36	3	2	6	Taichung-323-chitinase-20dpi	23.934	29.875	70

## Sheet: PR1
S	Rep	Ge	T		Target Gene	btubullin	Relative expression	average	sted
1	1	1	1	shafir.323.pr1.2dpi	19.964	23.831	14.5909	14.7897	1.14605
2	1	1	2	shafir.323.pr1.2dpi	19.93	23.932	16.0222
3	1	1	3	shafir.323.pr1.2dpi	19.932	23.714	13.7561
4	1	1	4	Taichung.323.pr1.2dpi	22.557	21.922	0.643941	0.497725	0.134003
5	1	1	5	Taichung.323.pr1.2dpi	21.93	20.836	0.468461
6	1	1	6	Taichung.323.pr1.2dpi	30.324	28.931	0.380772
7	1	2	1	shafir.323.pr1.4dpi	20.928	17.26	0.0786723	0.0598723	0.0233229
8	1	2	2	shafir.323.pr1.4dpi	21.685	17.789	0.0671718
9	1	2	3	shafir.323.pr1.4dpi	22.812	17.924	0.0337727
10	1	2	4	Taichung.323.pr1.4dpi	21.3	20.928	0.772711	0.624237	0.137961
11	1	2	5	Taichung.323.pr1.4dpi	18.924	21.685	0.6
12	1	2	6	Taichung.323.pr1.4dpi	25.653	22.812	0.5
13	2	1	1	shafir.323.pr1.8dpi	16.831	23.823	127.292	124.226	7.57392
14	2	1	2	shafir.323.pr1.8dpi	16.722	23.742	129.787
15	2	1	3	shafir.323.pr1.8dpi	16.969	23.822	115.6
16	2	1	4	Taichung.323.pr1.8dpi	18.929	21.925	9	10	1
17	2	1	5	Taichung.323.pr1.8dpi	18.872	21.897	11
18	2	1	6	Taichung.323.pr1.8dpi	18.713	22.547	10
19	2	2	1	shafir.323.pr1.12dpi	18.933	21.979	8.25919	6.21537	1.82385
20	2	2	2	shafir.323.pr1.12dpi	18.749	21.243	5.63338
21	2	2	3	shafir.323.pr1.12dpi	19.021	21.27	4.75353
22	2	2	4	Taichung.323.pr1.12dpi	20.523	23.223	6.49802	5.49586	1.36003
23	2	2	5	Taichung.323.pr1.12dpi	21.931	24.526	6.04189
24	2	2	6	Taichung.323.pr1.12dpi	19.933	21.914	3.94767
25	3	1	1	shafir.323.pr1.16dpi	18.263	22.79	26	26.6667	0.57735
26	3	1	2	shafir.323.pr1.16dpi	18.934	23.837	27
27	3	1	3	shafir.323.pr1.16dpi	18.929	23.831	27
28	3	1	4	Taichung.323.pr1.16dpi	22.626	27.299	25.5102	24.8367	0.768206
29	3	1	5	Taichung.323.pr1.16dpi	23.149	27.93	24
30	3	1	6	Taichung.323.pr1.16dpi	22.926	27.278	25
31	3	2	1	shafir.323.pr1.20dpi	20.368	25.927	50	49.795	0.35509
32	3	2	2	shafir.323.pr1.20dpi	19.297	24.923	49.385
33	3	2	3	shafir.323.pr1.20dpi	17.934	23.672	50
34	3	2	4	Taichung.323.pr1.20dpi	23.15	28.929	53	51.3333	1.52753
35	3	2	5	Taichung.323.pr1.20dpi	22.871	28.707	51
36	3	2	6	Taichung.323.pr1.20dpi	22.927	28.276	50

## Sheet: PR2
S	Rep	Ge	T		Target Gene	btubullin	Relative expression	average	sted
1	1	1	1	shafir-323-PR2-2dpi	19.01	23.815	27.9543	25.6514	2.05608
2	1	1	2	shafir-323-PR2-2dpi	18.605	22.929	25
3	1	1	3	shafir-323-PR2-2dpi	18.928	23.81	24
4	1	1	4	Taichung-323-btu-2dpi	21.904	21.775	0.914465	1.2203	0.336072
5	1	1	5	Taichung-323-PR2-2dpi	20.931	21.153	1.16635
6	1	1	6	Taichung-323-PR2-2dpi	28.266	28.926	1.58008
7	1	2	1	shafir-323-PR2-4dpi	18.929	22.434	13	13.8274	1.04371
8	1	2	2	shafir-323-PR2-4dpi	18.574	22.327	13.4823
9	1	2	3	shafir-323-PR2-4dpi	18.383	22.451	15
10	1	2	4	Taichung-323-PR2-4DPI	20.544	20.896	1.27633	1.21781	0.0544002
11	1	2	5	Taichung-323-PR2-4DPI	20.923	21.196	1.20832
12	1	2	6	Taichung-323-PR2-4DPI	21.7	21.925	1.16878
13	2	1	1	shafir-323-PR2-8dpi	15.882	23.329	174.49	175.245	3.82935
14	2	1	2	shafir-323-PR2-8dpi	15.933	23.42	179.396
15	2	1	3	shafir-323-PR2-8dpi	15.947	23.372	171.849
16	2	1	4	Taichung-323-PR2-8dpi	18.599	22.155	11.7615	11.4882	0.538431
17	2	1	5	Taichung-323-PR2-8dpi	18.486	21.928	10.8679
18	2	1	6	Taichung-323-PR2-8dpi	18.924	22.489	11.8351
19	2	2	1	shafir-323-PR2-12dpi	19.932	22.822	7.4127	7.45938	0.0808492
20	2	2	2	shafir-323-PR2-12dpi	19.932	22.822	7.4127
21	2	2	3	shafir-323-PR2-12dpi	19.816	22.733	7.55274
22	2	2	4	Taichung-323-PR2-12dpi	19.929	23.605	12.7816	11.3831	1.25181
23	2	2	5	Taichung-323-PR2-12dpi	21.866	25.24	10.3675
24	2	2	6	Taichung-323-PR2-12dpi	19.651	25.929	11
25	3	1	1	shafir-323-PR2-16dpi	19.927	23.783	14.4801	15.8047	1.14888
26	3	1	2	shafir-323-PR2-16dpi	19.813	23.849	16.4043
27	3	1	3	shafir-323-PR2-16dpi	19.884	23.931	16.5298
28	3	1	4	Taichung-323-PR2-16dpi	22.061	25.929	17	16.9669	0.0574059
29	3	1	5	Taichung-323-PR2-16dpi	22.958	27.037	16.9006
30	3	1	6	Taichung-323-PR2-16dpi	22.93	27.374	17
31	3	2	1	shafir-323-PR2-20dpi	19.929	25.187	31	31.3333	0.57735
32	3	2	2	shafir-323-PR2-20dpi	19.929	24.929	32
33	3	2	3	shafir-323-PR2-20dpi	18.942	23.71	31
34	3	2	4	Taichung-323-PR2-20dpi	24.738	29.128	20.9663	21.0392	0.0667956
35	3	2	5	Taichung-323-PR2-20dpi	24.533	28.932	21.0975
36	3	2	6	Taichung-323-PR2-20dpi	24.536	28.932	21.0537

## Sheet: PDI
S	Rep	Ge	T		Target Gene	btubullin	Relative expression	average	sted
1	1	1	1	323-shafir-PDI-2dpi	18.921	21.634	6.55684	7.15692	2.93894
2	1	1	2	323-shafir-PDI-2dpi	18.921	21.634	6.55684
3	1	1	3	323-shafir-PDI-2dpi	20.867	23.93	8.35709
4	1	1	4	323-Tai-PDI-2dpi	21.466	22.079	1.52944	1.51261	0.014568
5	1	1	5	323-Tai-PDI-2dpi	19.344	19.933	1.5042
6	1	1	6	323-Tai-PDI-2dpi	19.344	19.933	1.5042
7	1	2	1	323-shafir-PDI-4dpi	18.947	22.246	9.84233	9.40775	0.752708
8	1	2	2	323-shafir-PDI-4dpi	18.947	22.246	9.84233
9	1	2	3	323-shafir-PDI-4dpi	18.918	22.012	8.5386
10	1	2	4	323-Tai-PDI-4dpi	17.822	19.383	2.95058	1.93027	0.88362
11	1	2	5	323-Tai-PDI-4dpi	28.809	29.315	1.42011
12	1	2	6	323-Tai-PDI-4dpi	28.809	29.315	1.42011
13	2	1	1	323-shafir-PDI-8dpi	18.915	23.864	30.8885	32.1614	1.12332
14	2	1	2	323-shafir-PDI-8dpi	18.505	23.55	33.0139
15	2	1	3	323-shafir-PDI-8dpi	18.405	23.431	32.5819
16	2	1	4	323-Tai-PDI-8dpi	17.608	20.372	6.79277	7.28305	0.796543
17	2	1	5	323-Tai-PDI-8dpi	17.825	20.602	6.85426
18	2	1	6	323-Tai-PDI-8dpi	17.893	20.929	8.20214
19	2	2	1	323-shafir-PDI-12dpi	19.923	22.924	8.00555	9.03066	1.77554
20	2	2	2	323-shafir-PDI-12dpi	19.923	22.924	8.00555
21	2	2	3	323-shafir-PDI-12dpi	19.452	22.922	11.0809
22	2	2	4	323-Tai-PDI-12dpi	18.882	21.934	8.29361	8.3418	0.933547
23	2	2	5	323-Tai-PDI-12dpi	19.656	22.873	9.29851
24	2	2	6	323-Tai-PDI-12dpi	19.881	22.775	7.43329
25	3	1	1	323-shafir-PDI-16dpi	18.974	22.95	15.736	16.6695	1.28784
26	3	1	2	323-shafir-PDI-16dpi	19.756	23.937	18.1387
27	3	1	3	323-shafir-PDI-16dpi	19.92	23.932	16.1336
28	3	1	4	323-Tai-PDI-16dpi	22.809	24.93	4.34995	4.0342	0.346857
29	3	1	5	323-Tai-PDI-16dpi	23.871	25.903	4.08971
30	3	1	6	323-Tai-PDI-16dpi	23.89	25.763	3.66293
31	3	2	1	323-shafir-PDI-20dpi	22.367	25.929	11.8105	13.0689	2.77109
32	3	2	2	323-shafir-PDI-20dpi	20.91	24.932	16.2459
33	3	2	3	323-shafir-PDI-20dpi	19.937	23.416	11.1502
34	3	2	4	323-Tai-PDI-20dpi	24.327	27.899	11.8927	12.2976	0.610698
35	3	2	5	323-Tai-PDI-20dpi	24.384	27.745	12
36	3	2	6	323-Tai-PDI-20dpi	24.875	28.938	13

## Sheet: PAL
S	Rep	Ge	T		Target Gene	btubullin	Relative expression	average	sted
1	1	1	1	shafir-Pal-323-2dpi	25	23	0.264805	0.247929	0.016018
2	1	1	2	shafir-Pal-323-2dpi	23	21	0.246046
3	1	1	3	shafir-Pal-323-2dpi	26	24	0.232935
4	1	1	4	Taichung-Pal-323-2dpi	27	22	0.0213	0.0228217	0.001551
5	1	1	5	Taichung-Pal-323-2dpi	27	21	0.0243996
6	1	1	6	Taichung-Pal-323-2dpi	27	21	0.0227656
7	1	2	1	shafir-Pal-323-4dpi	26	24	0.223446	0.169303	0.047132
8	1	2	2	shafir-Pal-323-4dpi	26	23	0.147011
9	1	2	3	shafir-Pal-323-4dpi	26	23	0.137452
10	1	2	4	Taichung-Pal-323-4dpi	24	21	0.095656	0.133247	0.041717
11	1	2	5	Taichung-Pal-323-4dpi	24	22	0.17813
12	1	2	6	Taichung-Pal-323-4dpi	26	23	0.125957
13	2	1	1	shafir-Pal-323-8dpi	26	24	0.251564	0.221433	0.043482
14	2	1	2	shafir-Pal-323-8dpi	26	23	0.171586
15	2	1	3	shafir-Pal-323-8dpi	26	24	0.24115
16	2	1	4	Taichung-Pal-323-8dpi	27	23	0.0779666	0.156486	0.068019
17	2	1	5	Taichung-Pal-323-8dpi	24	22	0.197373
18	2	1	6	Taichung-Pal-323-8dpi	25	23	0.194117
19	2	2	1	shafir-Pal-323-12dpi	25	23	0.313383	0.365944	0.091038
20	2	2	2	shafir-Pal-323-12dpi	25	23	0.313383
21	2	2	3	shafir-Pal-323-12dpi	24	23	0.471066
22	2	2	4	Taichung-Pal-323-12dpi	25	24	0.331252	0.240439	0.105135
23	2	2	5	Taichung-Pal-323-12dpi	27	25	0.264805
24	2	2	6	Taichung-Pal-323-12dpi	25	22	0.12526
25	3	1	1	shafir-Pal-323-16dpi	24	23	0.425137	0.246428	0.154768
26	3	1	2	shafir-Pal-323-16dpi	27	24	0.157563
27	3	1	3	shafir-Pal-323-16dpi	27	24	0.156583
28	3	1	4	Taichung-Pal-323-16dpi	28	27	0.416677	0.324002	0.101679
29	3	1	5	Taichung-Pal-323-16dpi	29	27	0.215237
30	3	1	6	Taichung-Pal-323-16dpi	29	28	0.340093
31	3	2	1	shafir-Pal-323-20dpi	28	26	0.320856	0.303273	0.079666
32	3	2	2	shafir-Pal-323-20dpi	26	25	0.372678
33	3	2	3	shafir-Pal-323-20dpi	27	25	0.216284
34	3	2	4	Taichung-Pal-323-20dpi	31	29	0.285191	0.377615	0.091645
35	3	2	5	Taichung-Pal-323-20dpi	30	29	0.379192
36	3	2	6	Taichung-Pal-323-20dpi	32	31	0.468461

## Sheet: CAT
	Rep	Ge	T		Target Gene	btubullin	Relative expression	average	sted
1	1	1	1	shafir-323-CAT-2dpi	19.939	22.895	10	8.52203	1.68969
2	1	1	2	shafir-323-CAT-2dpi	17.855	20.934	9
3	1	1	3	shafir-323-CAT-2dpi	19.971	23.874	9
4	1	1	4	taichung-323-CAT-2dpi	20.077	22.683	6.08813	7.36271	1.10382
5	1	1	5	taichung-323-CAT-2dpi	18.942	20.928	8
6	1	1	6	taichung-323-CAT-2dpi	25.32	28.854	8
7	1	2	1	shafir-323-CAT-4dpi	18.804	22.927	17.424	20.2341	2.92597
8	1	2	2	shafir-323-CAT-4dpi	17.806	22.346	23.2636
9	1	2	3	shafir-323-CAT-4dpi	17.939	22.262	20.0149
10	1	2	4	taichung-323-CAT-4dpi	19.218	20.955	3.33341	2.55709	0.69599
11	1	2	5	taichung-323-CAT-4dpi	20.693	21.925	2.34892
12	1	2	6	taichung-323-CAT-4dpi	20.933	21.925	1.98894
13	2	1	1	shafir-323-CAT-8dpi	18.712	23.875	28	27.0124	1.71059
14	2	1	2	shafir-323-CAT-8dpi	18.939	23.585	25.0372
15	2	1	3	shafir-323-CAT-8dpi	19.363	23.93	28
16	2	1	4	taichung-323-CAT-8dpi	20.339	22.806	5.52893	5.17631	0.305377
17	2	1	5	taichung-323-CAT-8dpi	19.737	21.686	5
18	2	1	6	taichung-323-CAT-8dpi	19.938	22.928	5
19	2	2	1	shafir-323-CAT-12	18.937	22.937	17	18	1.73205
20	2	2	2	shafir-323-CAT-12	18.937	22.937	17
21	2	2	3	shafir-323-CAT-12	18.383	22.935	20
22	2	2	4	taichung-323-CAT-12dpi	22.877	23.534	1.5768	1.65885	0.507403
23	2	2	5	taichung-323-CAT-12dpi	23.936	25.075	2.20228
24	2	2	6	taichung-323-CAT-12dpi	21.668	21.928	1.19748
25	3	1	1	shafir-323-CAT-16dpi	18.94	22.742	18	18.2784	1.43802
26	3	1	2	shafir-323-CAT-16dpi	19.499	23.928	17
27	3	1	3	shafir-323-CAT-16dpi	19.602	23.912	19.8353
28	3	1	4	taichung-323-CAT-16dpi	26.94	26.103	0.559806	0.586602	0.0232058
29	3	1	5	taichung-323-CAT-16dpi	25.866	25.935	0.6
30	3	1	6	taichung-323-CAT-16dpi	28.838	27.145	0.6
31	3	2	1	shafir-323-CAT-20dpi	21.459	25.923	27	26.5507	0.778262
32	3	2	2	shafir-323-CAT-20dpi	19.938	24.977	27
33	3	2	3	shafir-323-CAT-20dpi	19.901	24.582	25.652
34	3	2	4	taichung-323-CAT-20dpi	28.95	28.931	0.986917	0.814212	0.151355
35	3	2	5	taichung-323-CAT-20dpi	28.699	28.194	0.70466
36	3	2	6	taichung-323-CAT-20dpi	30.52	30.107	0.75106

## Sheet: GPX
S	Rep	Ge	T		Target Gene	btubullin	Relative expression	average	sted
1	1	1	1	323-shafir-GPX-2dpi	20.611	22.53	3.78161	3.70557	0.274472
2	1	1	2	323-shafir-GPX-2dpi	18.94	20.706	3.4011
3	1	1	3	323-shafir-GPX-2dpi	20.777	22.753	3.93401
4	1	1	4	323-Tai-GPX-2DPI	19.93	20.953	2.03214	1.99589	0.0544991
5	1	1	5	323-Tai-GPX-2DPI	19.905	20.921	2.0223
6	1	1	6	323-Tai-GPX-2DPI	19.978	20.929	1.93321
7	1	2	1	323-shafir-GPX-4dpi	17.541	21.932	20.9808	22.2836	1.27226
8	1	2	2	323-shafir-GPX-4dpi	17.454	21.936	22.3469
9	1	2	3	323-shafir-GPX-4dpi	17.419	21.975	23.523
10	1	2	4	323-Tai-GPX-4dpi	16.941	19.481	5.81589	5.54393	0.471054
11	1	2	5	323-Tai-GPX-4dpi	16.941	19.481	5.81589
12	1	2	6	323-Tai-GPX-4dpi	16.941	19.481	5
13	2	1	1	323-shafir-GPX-8dpi	18.531	23.528	35	35	1
14	2	1	2	323-shafir-GPX-8dpi	18.499	23.528	36
15	2	1	3	323-shafir-GPX-8dpi	18.509	23.866	34
16	2	1	4	323-Tai-GPX-8dpi	19.119	21.407	4.88379	5.70453	0.791045
17	2	1	5	323-Tai-GPX-8dpi	17.935	20.463	5.76772
18	2	1	6	323-Tai-GPX-8dpi	18.237	20.929	6.46209
19	2	2	1	323-shafir-GPX-12dpi	19.733	22.936	9.20872	8.55631	0.598281
20	2	2	2	323-shafir-GPX-12dpi	19.627	22.702	8.42689
21	2	2	3	323-shafir-GPX-12dpi	19.932	22.938	8.03334
22	2	2	4	323-Tai-GPX-12dpi	18.604	21.936	10.0701	8.10806	1.82463
23	2	2	5	323-Tai-GPX-12dpi	19.644	22.606	7.79203
24	2	2	6	323-Tai-GPX-12dpi	19.929	22.621	6.46209
25	3	1	1	323-shafir-GPX-16dpi	17.932	22.812	24	24.3169	0.592074
26	3	1	2	323-shafir-GPX-16dpi	19.358	23.94	23.9508
27	3	1	3	323-shafir-GPX-16dpi	19.509	23.926	25
28	3	1	4	323-Tai-GPX-16dpi	21.561	24.931	10.3388	8.38624	1.72358
29	3	1	5	323-Tai-GPX-16dpi	22.94	25.763	7.07632
30	3	1	6	323-Tai-GPX-16dpi	22.936	25.889	7.74358
31	3	2	1	323-shafir-GPX-20dpi	20.64	25.95	35	35	1
32	3	2	2	323-shafir-GPX-20dpi	19.699	24.931	36
33	3	2	3	323-shafir-GPX-20dpi	19.734	24.376	34
34	3	2	4	323-Tai-GPX-20dpi	23.926	27.683	13.5198	12.0332	1.56305
35	3	2	5	323-Tai-GPX-20dpi	24.547	27.926	10.4035
36	3	2	6	323-Tai-GPX-20dpi	25.773	29.379	12.1763

## Sheet: TaMPK3
S	Rep	Ge	T		Target Gene	btubullin	Relative expression	average	sted
1	1	1	1	shafir-323-TaMPK3-2dpi	20.93	22.618	3.2221	3.27943	0.04965
2	1	1	2	shafir-323-TaMPK3-2dpi	20.922	22.648	3.30809
3	1	1	3	shafir-323-TaMPK3-2dpi	20.922	22.648	3.30809
4	1	1	4	Taichung-323-TaMPK3-2dpi	22.731	21.202	0.346517	0.332779	0.012178
5	1	1	5	Taichung-323-TaMPK3-2dpi	22.731	21.102	0.323312
6	1	1	6	Taichung-323-TaMPK3-2dpi	22.836	21.23	0.328508
7	1	2	1	shafir-323-TaMPK3-4dpi	20.937	22.931	3.9834	3.3015	0.599381
8	1	2	2	shafir-323-TaMPK3-4dpi	20.691	22.206	2.85799
9	1	2	3	shafir-323-TaMPK3-4dpi	20.691	22.306	3.06312
10	1	2	4	Taichung-323-TaMPK3-4dpi	21.129	20.91	0.859161	0.950287	0.0789174
11	1	2	5	Taichung-323-TaMPK3-4dpi	22.929	22.923	0.99585
12	1	2	6	Taichung-323-TaMPK3-4dpi	22.929	22.923	0.99585
13	2	1	1	shafir-323-TaMPK3-8dpi	20.927	23.713	6.89715	6.75348	0.721345
14	2	1	2	shafir-323-TaMPK3-8dpi	20.757	23.335	5.97111
15	2	1	3	shafir-323-TaMPK3-8dpi	20.927	23.813	7.39218
16	2	1	4	Taichung-323-TaMPK3-8dpi	19.932	22	4.19305	4.4139	0.237661
17	2	1	5	Taichung-323-TaMPK3-8dpi	19.844	21.976	4.38325
18	2	1	6	Taichung-323-TaMPK3-8dpi	20.365	22.587	4.6654
19	2	2	1	shafir-323-TaMPK3-12dpi	20.458	22.71	4.76343	4.6571	0.18417
20	2	2	2	shafir-323-TaMPK3-12dpi	20.458	22.61	4.44443
21	2	2	3	shafir-323-TaMPK3-12dpi	20.458	22.71	4.76343
22	2	2	4	Taichung-323-TaMPK3-12dpi	21.936	23.634	3.24451	3.24581	0.112474
23	2	2	5	Taichung-323-TaMPK3-12dpi	23.481	25.129	3.13399
24	2	2	6	Taichung-323-TaMPK3-12dpi	23.481	25.229	3.35893
25	3	1	1	shafir-323-TaMPK3-16dpi	21.657	23.934	4.84669	4.70197	0.16511
26	3	1	2	shafir-323-TaMPK3-16dpi	21.657	23.834	4.52212
27	3	1	3	shafir-323-TaMPK3-16dpi	21.687	23.931	4.73709
28	3	1	4	Taichung-323-TaMPK3-16dpi	24.939	26.771	3.5603	3.23389	0.284134
29	3	1	5	Taichung-323-TaMPK3-16dpi	24.939	26.571	3.09942
30	3	1	6	Taichung-323-TaMPK3-16dpi	26.332	27.937	3.04196
31	3	2	1	shafir-323-TaMPK3-20dpi	21.849	25.872	16.2571	15.6432	0.751662
32	3	2	2	shafir-323-TaMPK3-20dpi	20.939	24.927	15.8675
33	3	2	3	shafir-323-TaMPK3-20dpi	20.939	24.827	14.8049
34	3	2	4	Taichung-323-TaMPK3-20dpi	26.944	29.405	5.50598	5.08696	0.562607
35	3	2	5	Taichung-323-TaMPK3-20dpi	26.777	28.93	4.44752
36	3	2	6	Taichung-323-TaMPK3-20dpi	27.969	30.377	5.30738

[truncated: 3 more sheets: MnSOD, SCP, LOX]
