# Supplementary material for: Physiological and molecular responses of a resistant and susceptible wheat cultivar to the fungal wheat pathogen Zymoseptoria tritici
Source: PLoS One. 2024 Oct 4;19(10):e0308116. doi: 10.1371/journal.pone.0308116 (PMC11452041; doi:10.1371/journal.pone.0308116)
Supplement: S6 Table — (XLSX) [file pone.0308116.s007.xlsx]

## Sheet: Colrogenic acid
Cultivar and time point	ug/g fw	Average	Standard deviation
2 dpi-S	16.3472	17.3705	2.92108
2 dpi-S	20.6656
2 dpi-S	15.0988
4 dpi-S	42.4949	39.311	3.03956
4 dpi-S	36.44
4 dpi-S	38.998
8 dpi-S	76.11	73.0729	2.68595
8 dpi-S	71.0099
8 dpi-S	72.0989
12 dpi-S	87.1286	85.375	2.20633
12 dpi-S	82.8977
12 dpi-S	86.0987
16 dpi-S	119.852	113.94	5.12133
16 dpi-S	110.87
16 dpi-S	111.098
20 dpi-S	123.604	120.161	3.35633
20 dpi-S	119.98
20 dpi-S	116.899
2 dpi-T	520.888	519.263	4.68697
2 dpi-T	513.98
2 dpi-T	522.922
4 dpi-T	129.788	125.871	3.75582
4 dpi-T	122.3
4 dpi-T	125.525
8 dpi-T	105.999	102.485	3.25635
8 dpi-T	101.888
8 dpi-T	99.569
12 dpi-T	83.8899	85.452	1.79709
12 dpi-T	85.05
12 dpi-T	87.416
16 dpi-T	610.889	608.066	2.89764
16 dpi-T	605.099
16 dpi-T	608.21
20 dpi-T	195.988	195.847	5.77689
20 dpi-T	190.001
20 dpi-T	201.552

## Sheet: Apigenin
Cultivar and time point	ug/g fw	Average	Standard deviation
2 dpi-S	90.35	85.4797	5.14452
2 dpi-S	85.99
2 dpi-S	80.099
4 dpi-S	88.5608	84.1503	3.93721
4 dpi-S	80.99
4 dpi-S	82.9
8 dpi-S	76.11	72.7396	3.10011
8 dpi-S	70.0099
8 dpi-S	72.0989
12 dpi-S	87.615	83.8683	3.39679
12 dpi-S	80.99
12 dpi-S	83
16 dpi-S	74.4987	71.1588	2.93516
16 dpi-S	68.99
16 dpi-S	69.9876
20 dpi-S	64.2015	60.8138	3.38077
20 dpi-S	60.8
20 dpi-S	57.44
2 dpi-T	164.478	160.823	3.74195
2 dpi-T	160.99
2 dpi-T	157
4 dpi-T	83.39	79.792	3.27649
4 dpi-T	76.98
4 dpi-T	79.006
8 dpi-T	187.209	183.659	3.23429
8 dpi-T	180.88
8 dpi-T	182.887
12 dpi-T	49.294	45.0506	4.156
12 dpi-T	44.87
12 dpi-T	40.9879
16 dpi-T	74.82	71.2633	3.42818
16 dpi-T	67.98
16 dpi-T	70.99
20 dpi-T	134.191	129.394	4.15473
20 dpi-T	127
20 dpi-T	126.99

## Sheet: Rutin
Cultivar and time point	ug/g fw	Average	Standard deviation
2 dpi-S	35.9593	31.8331	3.74182
2 dpi-S	28.66
2 dpi-S	30.88
4 dpi-S	68.2061	63.2917	4.25957
4 dpi-S	60.66
4 dpi-S	61.009
8 dpi-S	40.002	36.667	3.51849
8 dpi-S	37.009
8 dpi-S	32.99
12 dpi-S	33.9388	29.6429	3.81288
12 dpi-S	28.33
12 dpi-S	26.66
16 dpi-S	35.9854	31.9877	3.604
16 dpi-S	30.99
16 dpi-S	28.9876
20 dpi-S	29.8686	25.6042	3.72923
20 dpi-S	23.99
20 dpi-S	22.954
2 dpi-T	91.924	87.9947	4.30077
2 dpi-T	83.4
2 dpi-T	88.66
4 dpi-T	38.75	36.37	2.50294
4 dpi-T	36.6
4 dpi-T	33.76
8 dpi-T	82.4476	78.7365	3.67485
8 dpi-T	78.663
8 dpi-T	75.099
12 dpi-T	20.384	18.4613	2.30919
12 dpi-T	15.9
12 dpi-T	19.0998
16 dpi-T	61.915	58.2683	3.19071
16 dpi-T	56.9
16 dpi-T	55.99
20 dpi-T	54.6312	50.8304	3.87776
20 dpi-T	50.98
20 dpi-T	46.88
